# Supplementary material for: The permeability of fractured rocks in pressurised volcanic and geothermal systems
Source: Sci Rep. 2017 Jul 21;7:6173. doi: 10.1038/s41598-017-05460-4 (PMC5522408; doi:10.1038/s41598-017-05460-4)
Supplement: Supplementary file 2 — K_Peff_data [file 41598_2017_5460_MOESM2_ESM.xls]

## Sheet: 0.15 MPa
Porosity (%)	Permeability (m^2)
31.76	2.69078e-13
20.21	1.46052e-13
19.57	1.69078e-13
14.34	4.81948e-14
1.24	1.58866e-17

## Sheet: 3.75 MPa
Porosity (%)	Permeability (m^2)
31.76	1.51717e-13
20.21	6.78112e-14
19.57	5.17169e-14
14.34	3.33122e-15
1.24	4.69848e-19

## Sheet: 8.75 MPa
Porosity (%)	Permeability (m^2)
31.76	1.30922e-13
20.21	5.39483e-14
19.57	3.09224e-14
14.34	2.07491e-15
1.24	2.51785e-19

## Sheet: 13.75 MPa
Porosity (%)	Permeability (m^2)
31.76	1.18758e-13
20.21	4.5839e-14
19.57	1.87585e-14
14.34	1.573e-15
1.24	1.74803e-19

## Sheet: 18.75 MPa
Porosity (%)	Permeability (m^2)
31.76	1.10128e-13
20.21	4.00854e-14
19.57	1.0128e-14
14.34	1.2924e-15
1.24	1.34928e-19

## Sheet: 23.75 MPa
Porosity (%)	Permeability (m^2)
31.76	1.03434e-13
20.21	3.56225e-14
19.57	3.43373e-15
14.34	1.1097e-15
1.24	1.10378e-19

## Sheet: 28.75 MPa
Porosity (%)	Permeability (m^2)
31.76	9.79641e-14
20.21	3.19761e-14
19.57	1.0493e-14
14.34	9.79775e-16
1.24	9.36744e-20

## Sheet: Coefficients eq. det.
Effective Pressure (Pa)	a	b
150000	9.14e-18	3.16
3750000	1.87e-19	4.03
8750000	9.41e-20	4.15
13750000	6.3e-20	4.2
18750000	4.73e-20	4.21
23750000	3.77e-20	4.17
28750000	3.2e-20	4.29
