# Supplementary material for: The permeability of fractured rocks in pressurised volcanic and geothermal systems
Source: Sci Rep. 2017 Jul 21;7:6173. doi: 10.1038/s41598-017-05460-4 (PMC5522408; doi:10.1038/s41598-017-05460-4)
Supplement: Supplementary file 3 — w_Peff_data [file 41598_2017_5460_MOESM3_ESM.xls]

## Sheet: w=f(Peff,porosity)
Porosity (%)	Fracture width (m)
31.76	5.5e-05	2.5e-05	2e-05	1.75e-05	1.5e-05	1.5e-05	1.25e-05
20.21	6.25e-05	2.75e-05	2.5e-05	2e-05	1.75e-05	1.5e-05	1.5e-05
19.57	6.25e-05	2.75e-05	2.5e-05	2.25e-05	2.25e-05	2.25e-05	2.25e-05
14.34	6.75e-05	3e-05	2.75e-05	2.25e-05	2.5e-05	2.5e-05	2.25e-05
1.24	6.75e-05	3.5e-05	3.25e-05	3e-05	2.75e-05	2.75e-05	2.75e-05
	150000	3750000	8750000	13750000	18750000	23750000	28750000
	Effective pressure (Pa)

## Sheet: Coefficients eq. det.
Effective Pressure (Pa)	c	d
150000	4.17e-07	7.03e-05
3750000	3.37e-07	3.33e-05
8750000	4.1e-07	3.31e-05
13750000	4.09e-07	2.96e-05
18750000	4.29e-07	2.9e-05
23750000	4.44e-07	2.87e-05
28750000	5.15e-07	2.85e-05
